# Supplementary material for: Harmine Hydrochloride Mediates the Induction of G2/M Cell Cycle Arrest in Breast Cancer Cells by Regulating the MAPKs and AKT/FOXO3a Signaling Pathways
Source: Molecules. 2021 Nov 5;26(21):6714. doi: 10.3390/molecules26216714 (PMC8588485; doi:10.3390/molecules26216714)
Supplement: Supplementary file 1 [file molecules-26-06714-s001.zip]

Archive with 1 entries (1 files):
- molecules-1395026-supplementary.pdf
